# Supplementary material for: Laparoscopy vs. Laparotomy for Management of Postpartum Complications—A Retrospective Cohort Study
Source: J Clin Med. 2026 Mar 5;15(5):1982. doi: 10.3390/jcm15051982 (PMC12985969; doi:10.3390/jcm15051982)
Supplement: Supplementary file 1 [file jcm-15-01982-s001.zip]

Archive with 1 entries (1 files):
- jcm-4144866-supplementary.xlsx
