# Supplementary material for: Laparoscopy vs. Laparotomy for Management of Postpartum Complications—A Retrospective Cohort Study
Source: J Clin Med. 2026 Mar 5;15(5):1982. doi: 10.3390/jcm15051982 (PMC12985969; doi:10.3390/jcm15051982)
Supplement: Supplementary file 1 [file jcm-15-01982-s001.zip › jcm-4144866-supplementary.xlsx]

## Sheet: Sheet1
age	operation lap-1, open-0	gestational age	weight	Hight	BMI	G	P	nuliparity	previous CS	chronic HTN	pregestational DM	GDMA1	GDMA2	thrombophilia	preeclampsia	severe PET	obesity	smoking	NVD	VE	CS	elective CS	repeat	non emergant non full dilation CS	late CS	emergant CS	extentions	PPH	הדבקויות	chorioamnionitis	adherent placenta (revision, manualysis, accreta)	dehesens of scar	blood products before surgry	NICU before surgery	hours from delivery to surgery	reason- uterine scar defect	reason- infection	reason- exploratory	reason- bleeding	reason- other organ damage	HGB before surgery	WBC before surgery	PLT before surgery	CRP before surgery	fibrinigen before surgery	blood culture before surgery	adhisions	facial defect	active bleeding source
38	1	41.1	83			3	2	0	1	0	0	0	0	0	0	0	0	0	1	0	0	0	0	0	0	0	0	0	0	0	0	0	0	0	312	1	0	0	0	0	13.9	20.6	346	27		0	1	0	0
32	1	41.2				3	2	0	1	0	0	0	0	0	0	0	0	0	1	0	0	0	0	0	0	0	0	1	0	0	1	0	0	0	432	1	0	0	0	0	7.5	8.1	461			1	1	0	0
34	1	40.1				2	1	0	1	0	0	1	0	0	0	0	0	0	1	0	0	0	0	0	0	0	0	0	0	0	0	0	0	0	8	0	0	1	0	0	6	14.1	137		364	1	0	0	0
32	1	38.2	58	1.62	22.1003	3	2	0	1	0	0	0	0	0	0	0	0	0	0	0	1	0	1	0	0	0	0	0	1	0	0	0	0	0	648	0	1	0	0	0	11.6	11.7	414	18.14		0	1	0	0
35	1	36.1	60	1.65	22.0386	4	2	0	1	0	0	0	0	0	0	0	0	0	0	0	1	1	0	0	0	1	0	0	0	0	0	0	0	0	264	1	0	0	0	0	12.3	7.4		0.24		1	1	0	0
34	1	37.2	70	1.7	24.2215	3	2	0	1	0	0	0	0	0	0	0	0	0	0	0	1	1	0	0	0	0	0	0	1	0	0	0	0	0	120	0	1	0	0	0	9.7	11	405	22.6	484	0	1	0	0
25	1	39.4		1.7		1	0	1	0	0	0	0	0	0	0	0	0	0	0	1	0	0	0	0	0	0	0	0	0	1	0	0	0	0	14	0	0	1	0	0	10.2	16.6	241	21		1	0	0	0
24	1	40				3	1	0	1	0	0	0	0	0	0	0	0	0	0	0	1	0	0	0	1	0	0	0	0	0	0	0	0	0	168	0	1	0	0	0	8.2	17.2	257			1	0	0	0
23	0	39.5				1	0	1	0	0	0	0	0	0	1	1	0	0	0	0	1	0	0	1	0	1	0	1	0	0	0	0	1	0	240	0	1	1	0	0	10.3	25.9	517			0	0	0	0
25	0					3	2	0	0	0	0	0	0	0	0	0	0	0	1	0	0	0	0	0	0	0	0	0	0	0	1	0	0	1	168	0	0	1	0	0	9.7	7.1	66			1	0	0	0
35	0	41.3				3	2	0	0	0	0	0	0	0	0	0	0	0	1	0	0	0	0	0	0	0	0	0	0	0	0	0	0	0	32	0	0	1	0	0	10.1	13.4	272			1	0	0	0
28	0	39.1				4	3	0	0	0	0	0	0	0	0	0	0	0	1	0	0	0	0	0	0	0	0	1	0	0	0	0	1	0	5.5	0	0	1	0	0	9.1	19.4	185		102		0	0	1
34	0	37.2	70	1.7	24.2215	1	0	1	0	0	0	0	0	0	0	0	0	0	0	1	0	0	0	0	0	0	0	0	0	0	0	0	0	0	2	0	0	0	1	0	10.3	17.1	236		436		0	0	1
47	0	37.2				1	0	1	0	0	0	0	0	0	1	1	0	0	0	0	1	0	0	1	0	0	0	0	0	0	0	0	1	0	10	0	0	0	1	0	7.8	9.8	133		241		0	0	0
41	0	38.4				7	2	0	1	0	0	0	0	0	0	0	0	0	0	0	1	0	1	0	0	0	0	0	0	0	0	0	0	0	35	0	0	0	1	0	7.9	22.6	269	29			0	0	1
38	0	37.3				3	3	0	1	0	0	0	0	0	1	1	0	0	0	0	1	0	1	0	0	0	0	0	0	0	0	0	1	0	20	0	0	0	1	0	7.1						0	0	0
38	0	40.6				1	0	1	0	0	0	0	0	0	1	1	0	0	0	0	1	0	0	0	1	0	0	1	0	0	0	0	0	0	2	0	0	0	1	0	13.4	15.4	148		429	0	0	0	0
33	0	40				4	3	0	3	0	0	0	0	0	0	0	0	0	0	0	1	1	0	0	0	0	0	0	1	0	0	0	0	0	192	0	0	0	1	0	8.2	6.4	275		354	0	0	0	1
43	0	37.5				1	0	1	0	0	0	0	0	0	0	0	0	0	0	0	1	1	0	0	0	0	0	0	0	0	0	0	1	0	120	0	0	0	1	0	9.3	9.7	370		407		0	0	0
28	0	40.2				2	1	0	1	0	0	0	0	0	0	0	0	1	0	0	1	0	0	0	1	1	0	0	0	0	0	0	1	0	288	0	1	0	0	0	7.8	12.5	731			איקולי ואנטרוקוק	0	0	0
25	0	39.6	57			9	6	0	1	0	0	0	0	0	0	0	0	0	0	0	1	1	0	0	0	1	0	0	1	0	0	0	1	0	19	0	0	0	1	0	9						0	0	1
35	0	37.4	חסר דוח ניתוח			2	0	1	0	0	0	1	0	0	0	0	0	0	0	0	1	1	0	0	0	0	0	0	0	0	0	0	0	0	480	0	0	0	0	1	10.4	10.2					0	1	0
25	0	35.5				2	1	0	1	0	0	1	0	0	0	0	0	0	0	0	1	1	0	0	0	0	0	0	0	0	0	0	1	0	48	0	0	0	1	0	7.8	12.8	182		286	0	0	0	1
40	0	32.3				3	2	0	1	0	0	0	0	0	1	0	0	0	0	0	1	0	0	1	0	0	0	0	0	0	0	0	1	0	0.5	0	0	0	1	0	6.8	10.1	141		139		0	0	1
29	0	38				1	0	1	0	0	0	0	0	0	0	0	0	0	0	0	1	1	0	0	0	0	0	0	0	0	0	0	1	0	28	0	0	0	1	0	8.3	15.8	125		171	0	0	0	1
29	0	33				1	0	1	0	0	0	1	0	0	0	1	0	0	0	0	1	0	0	1	0	1	0	0	0	0	0	0	1	0	28	0	0	0	1	0	6.6	19.4	273		219		0	0	0
36	0	34.4				6	5	0	1	0	0	0	0	0	0	0	0	0	0	0	1	0	0	0	0	1	0	1	0	0	0	0	1	0	15	0	0	0	1	0	6.1	12.9	88		202	0	0	0	1
31	0	40.3				5	4	0	0	0	0	0	0	0	0	0	0	0	0	0	1	1	0	0	0	0	0	0	0	0	0	0	0	0	7	0	0	0	1	0	6.8	11.2	124			1	0	0	1
40	0	40.2				1	0	1	0	0	0	0	0	0	0	0	0	0	0	0	1	0	0	1	0	0	0	0	0	0	0	0	0	0	168	0	1	0	0	0	8.4	11.8	435			צוואר הרחם איקולי וקלבסיאלה, דם שלילית, שתן בצילי גראם שלילי	0	0	0
29	0	31.4				1	0	1	0	1	0	0	0	0	0	0	0	0	0	0	1	0	0	1	0	0	0	0	0	0	0	0	0	0	12	0	0	0	1	0	13.2	16.6	149				0	0	0
30	0	35.6				3	1	0	1	0	0	0	0	0	0	0	0	0	0	0	1	0	0	0	0	1	0	0	0	0	0	1	1	0	29	0	0	0	1	0	6.1	17.2	265		390	0	0	0	0
35	0	39.2				3	2	0	2	0	0	0	0	0	0	0	0	0	0	0	1	0	1	0	0	0	0	0	1	0	0	0	0	0	2	0	0	0	1	0	11	7.3	246			0	0	0	0
31	0	36.4				2	1	0	0	0	0	0	0	0	0	1	0	0	0	0	1	0	0	1	0	0	0	0	0	0	0	0	0	0	72	0	0	0	1	0	8.2	12	214		377	0	0	0	0
37	0	38.1				2	1	0	1	0	0	0	0	0	0	0	0	0	0	0	1	0	1	0	0	0	0	1	0	0	0	0	0	0	72	0	0	0	0	1	11.2	11	236		165	1	0	0	0
35	0	37.1	56	1.5	24.8889	2	1	0	1	0	0	0	0	0	0	0	0	0	0	0	1	1	0	0	0	0	0	1	1	0	0	0	0	0	312	0	1	0	0	0	9.6	13.2	405			1	0	0	0
31	0	38.3	85	1.5	37.7778	2	0	1	0	0	0	0	0	0	0	0	1	0	0	0	1	0	0	0	1	0	0	0	0	0	0	0	1	1	216	0	1	0	0	0	8.3	33.7	322	34.68	660	1	0	0	0
36	0	37.6	62	1.53	26.4855	4	2	0	1	0	0	0	0	1	0	0	1	0	0	0	1	0	1	0	0	0	0	0	1	0	0	0	0	0	336	1	1	0	0	0	12.5	9.8	517			0	1	0	0
36	0	35		1.53		1	0	1	0	0	0	0	0	0	0	1	0	0	0	0	1	0	0	1	0	1	0	0	0	0	0	0	0	0	3	0	0	0	1	0	14.2	11.7	186				0	0	0
42	0	38.1	63	1.55	26.2227	4	3	0	0	0	0	0	0	0	0	0	1	0	0	0	1	1	0	0	0	1	0	0	0	0	0	0	1	0	264	0	1	0	0	0	10	21.6	557	16.28		1	0	1	0
20	0	41.4	55	1.55	22.8928	2	0	1	0	0	0	0	0	0	0	0	0	0	0	0	1	0	0	0	0	1	0	0	0	0	0	0	1	0	12	0	0	0	1	0	6.9	22.2	100		157	0	0	0	0
25	0	35.3	49	1.56	20.1348	1	0	1	0	0	0	0	0	0	0	0	0	0	0	0	1	1	0	0	0	0	0	0	0	0	0	0	0	0	6	0	0	0	1	0	12	13.9	86		99	0	0	0	0
32	0	37.1	68	1.58	27.2392	2	1	0	1	0	0	0	0	0	0	0	1	0	0	0	1	1	0	0	0	0	0	0	0	0	0	0	1	0	1	0	0	0	1	0	11.1	8.3	158		157		0	0	1
37	0	36.3	54	1.6	21.0937	1	0	1	0	0	0	0	0	0	0	0	0	0	0	0	1	1	0	0	0	0	0	0	0	0	0	0	1	0	22	0	0	0	1	0	8.2					0	0	0	1
32	0	40.2	85	1.6	33.2031	4	2	0	0	0	0	0	0	0	0	0	1	0	0	0	1	1	0	0	0	0	0	0	0	0	0	0	1	0	10	0	0	0	1	0	8.2					0	0	0	1
32	0	39.2	130	1.62	49.5351	4	1	0	1	0	0	1	0	0	0	0	1	0	0	0	1	1	1	0	0	0	0	0	0	0	0	0	1	0	26	0	0	0	1	0	6.4					1	0	0	0
20	0	39.5	130	1.63	48.9292	1	0	1	0	0	0	0	0	0	0	0	1	1	0	0	1	0	0	0	1	1	1	0	0	0	0	0	1	0	96	0	1	0	0	0	7.6	11.8	257			0	0	0	0
29	0	41.1	54	1.64	20.0773	1	0	1	0	0	0	0	0	0	0	0	0	0	0	0	1	0	0	0	1	1	1	0	0	1	0	0	1	0	3	0	0	0	1	0	7.4						0	0	0
34	0	39.2		1.64		1	0	1	0	0	1	0	0	0	0	0	0	0	0	0	1	0	0	1	0	0	0	0	0	0	0	0	0	0	33	0	0	0	1	0	9	15.6	174		410	0	0	0	1
34	0	38.1	84	1.65	30.854	3	2	0	1	0	0	0	0	0	0	0	1	0	0	0	1	0	0	0	0	1	1	1	1	0	0	0	0	0	360	0	0	0	0	1	11.8	8.4	439	3.2		e.coli גניטאלי ובשתן	1	0	0
27	0	37	65	1.65	23.8751	7	4	0	1	0	0	0	0	0	0	0	0	0	0	0	1	1	1	1	0	0	0	0	0	0	0	0	0	0	336	0	1	0	0	0						1	1	1	0
39	0	39.2	70	1.65	25.7117	4	2	0	1	0	0	0	0	0	0	0	1	0	0	0	1	0	0	0	0	1	0	0	1	0	0	0	0	0	192	0	0	1	0	0	9	14.8	519			ללא צמיחה	0	0	0
28	0	40.5	95	1.65	34.8944	2	0	1	0	0	0	0	0	0	0	0	1	0	0	0	1	0	0	0	1	1	0	0	0	1	0	0	0	0	456	0	1	0	0	0	11.4	16.2	357	9.45		1	1	0	0
29	0	41	55	1.65	20.202	2	1	0	1	0	0	0	0	0	0	0	0	0	0	0	1	0	0	0	0	1	0	0	0	0	0	0	0	0	288	0	1	0	0	0	9.8	10.4	545		531	0	1	0	0
29	0	29	54	1.65	19.8347	1	0	1	0	0	0	0	0	0	0	0	0	0	0	0	1	1	0	0	0	0	0	0	0	0	0	0	0	0	336	0	1	0	0	0	7.5	6.9	209			0	1	0	0
35	0	38.2	63	1.67	22.5896	3	3	0	1	0	0	0	0	0	0	0	0	0	0	0	1	0	1	0	0	0	0	0	1	0	0	0	0	0	144	0	1	0	1	0	11.3	15.2	252		728	1	1	0	0
27	0	39.3	70	1.67	25.0995	1	0	1	1	0	0	0	0	0	0	0	0	0	0	0	1	0	0	0	1	1	1	1	0	0	0	0	1	0	432	0	1	0	0	0	6.1	11.7	608		427		0	0	0
34	0	35.4	חסר דוח ניתוח	1.68		4	1	0	0	0	0	0	0	1	0	0	0	0	0	0	1	1	0	0	0	0	0	0	0	0	0	0	0	0	10	0	0	0	1	0	10.4		107				0	0	0
27	0	40.2	52	1.69	18.2066	1	0	1	0	0	0	0	0	0	0	0	0	0	0	0	1	0	0	0	1	0	0	0	0	0	0	0	1	0	10.5	0	0	0	1	0	7.1	26.3	129		228	0	0	0	1
39	0	38	74	1.7	25.6055	3	2	0	1	0	0	0	0	0	0	0	1	0	0	0	1	1	0	0	0	0	0	1	0	0	0	0	1	0	19.5	0	0	0	1	0	7.6	21.1	214				0	0	1
31	0	39.6	94	1.7	32.526	3	2	0	1	0	0	0	0	0	0	0	1	0	0	0	1	1	0	0	0	0	0	0	0	0	0	0	0	0	68	0	0	0	0	1	13.9	7.8	295	7		0	0	1	0
47	0	34	65	1.72	21.9713	3	1	0	0	0	0	0	0	0	0	1	0	0	0	0	1	0	0	1	0	0	0	0	0	0	0	0	1	1	32	0	0	0	1	0	6.7	7.1	147	6.8	318	1	0	0	1
37	0	39				1	0	1	0	0	0	0	0	0	0	1	0	0	0	0	1	0	0	1	0	1	0	0	0	0	0	0	0	0	12.5	0	0	0	1	0	11.4	9.4	102		230	0	0	0	1
[truncated: 34 more columns]
